# Supplementary material for: Epigallocatechin-3-Gallate Improves Intestinal Gut Microbiota Homeostasis and Ameliorates Clostridioides difficile Infection
Source: Nutrients. 2022 Sep 11;14(18):3756. doi: 10.3390/nu14183756 (PMC9504111; doi:10.3390/nu14183756)
Supplement: Supplementary file 1 [file nutrients-14-03756-s001.zip]

Archive with 1 entries (1 files):
- nutrients-1882848-supplementary.pdf
